# Supplementary material for: The Anti-Nucleocapsid IgG Antibody as a Marker of SARS-CoV-2 Infection for Hemodialysis Patients
Source: Vaccines (Basel). 2025 Jul 13;13(7):750. doi: 10.3390/vaccines13070750 (PMC12299975; doi:10.3390/vaccines13070750)
Supplement: Supplementary file 1 [file vaccines-13-00750-s001.zip]

Archive with 1 entries (1 files):
- vaccines-3688331-supplementary.pdf
